# Supplementary material for: Effect of management system and pedoclimatic factors on Fusarium and Didymella communities associated with pea (Pisum sativum) roots in Germany
Source: Sci Rep. 2025 Jan 21;15:2653. doi: 10.1038/s41598-025-86018-7 (PMC11751093; doi:10.1038/s41598-025-86018-7)
Supplement: Supplementary file 1 — Supplementary Material 1 [file 41598_2025_86018_MOESM1_ESM.xlsx]

## Sheet: S1 Table_Abbreviations
1. Crop rotation history	What
1.1 In 5 years before sampled faba bean number of years with:
N5clov	Clover species and alfalfa, pure & mixture main crops
N5glegmc	Grain legumes (main & cover crops)
N5cereal	Cereals
N5sspecmc	Same species legume (main and cover crop)
N5flegmc	All fine seed legumes including clover and alfalfa main crops & cover crops
N5pea.beanmc	Pea & faba bean main & cover crops
N5flwcal	Small seeded legume legumes main & ccover crops without clover & alfalfa main crops
N5Peamc	Pea main & cover
N5beamc	Faba bean main & cover crop
N5legc	Legume cover crops
N5legmc	Legume main & cover crops
N5legm	Legume main crops
N5cc	All cover crops
N5sspecm	Same species legume (only main crops)
N5glegm	Grain legume main crops
N5beam	Faba bean main crops
N5Peam	Pea main crops
1.2 In 11 years before sampled faba bean number of years with:
Nlegmc	Legume main & cover crops
Nlegm	Legume main crops
Nglegm	Grain legume main crops
Nglegmc	Grain legumes main & cover crops
Nlent	Lentils
Nspeapur	Spring pea pure stands
Nwpeapur	Winter pea pure stands
Npeamix	Pea based mixtures
Npeamc	Pea main & cover crops, pure and mixtures
Nbeanpur	Faba bean pure stands
Nbeanmix	Faba bean based mixtures
Nbeanmc	Faba bean main & cover crop, pure and mixtures
Nsoy	Soybean
Nclov	Clover species and alfalfa, pure & mixtures
Nlup	Lupins main & cover crop, pure and mixtures
Nviciasat	Summer vetch main & cover crop, pure and mixtures
1.3 Temporal distance: years of previous XX until year befor sampled faba bean
Dlegmc	Legume main & cover crops
Dglegmc	Grain legumes main and cover crops
Dsspecmc	Same species legume main crops
Dglegm	Grain legume main crops
Dlegm	Legume main crops
Dsspecm	Same species legume main & cover crop
2. Meteorological data
2.1 Temperatur	Parameter (°C)	From	To
FT0103	nuber of days <0 °C	01.01.	31.03.
FT1103	nuber of days <0 °C	01.11.	31.03.
FT03	nuber of days <0 °C	01.03.	31.03.
FT04	nuber of days <0 °C	01.04.	30.04.
T1101	average temp	01.11.	31.01.
T1103	average temp	01.11.	31.03.
T01Saat	average temp	01.01.	sowing date
T4vSaat	average temp	sowing date - 28 days	sowing date
t1vsaat	average temp	sowing date - 7 days	sowing date
t2vsaat	average temp	sowing date - 14 days	sowing date
t1nSaat	average temp	sowing date	sowing date + 7 days
t2nsaat	average temp	sowing date	sowing date + 14 days
t4nsaat	average temp	sowing date	sowing date + 28 days
TT2nSaat	nuber of days > 5 °C	sowing date	sowing date + 14 days
TT4nSaat	nuber of days > 5 °C	sowing date	sowing date + 28 days
TT2vSaat	nuber of days > 5 °C	sowing date - 14 days	sowing date
TT4vSaat	nuber of days > 5 °C	sowing date - 28 days	sowing date
tssablb	temp. Sum	sowing date	root sampling date
tsablb	average temp	sowing date	root sampling date
2.2 Precipitations	Parameter (mm)	From	To
NS0911	Precipitation sum	01.09.	30.11.	Year prior to sowing
NS1101	Precipitation sum	01.11.	31.01.
NS1103	Precipitation sum	01.11.	31.03.
NS09Saat	Precipitation sum	01.09.	Sowing date
NS11Saat	Precipitation sum	01.11.	Sowing date
NS01Saat	Precipitation sum	01.01.	Sowing date
NS4vSaat	Precipitation sum	Sowing date - 28 days	Sowing date
NS1vSaat	Precipitation sum	Sowing date - 7 days	Sowing date
NS2vSaat	Precipitation sum	Sowing date - 14 days	Sowing date
NS1nSaat	Precipitation sum	Sowing date	Sowing date + 7
NS2nSaat	Precipitation sum	Sowing date	Sowing date + 14 days
NS4nSaat	Precipitation sum	Sowing date	Sowing date + 28 days
NSSablb	Precipitation sum	Sowing date	Root sampling date
3. HPCP field clusters	The hierarchical clustering of faba bean fields on principal components (HCPC) based on their similarities in soil parameters i.e. soil pH, sand, silt, clay and organic matter content (SOM).

## Sheet: S1 Table
Supplementary Table S1. The raw dataset with detailes for each sampled pea field including the sampling year, pea type, management system, geographical region, sowing date, soil characteristics, cropping history, yield, weather (temperature and precipitations) and pea root health and number of Fusarium and Didymella isolates recovered. The information on latitude and longitude coordinates for eac…
Total farm number	Farm code	Sampling year	Pea type	Management system	Organic since	German state	Pea cultivar	Growon as (pure stand or mixture)	Mix component	sand	silt	clay	org.matter	pH	HPCP field clusters	N5clov	N5glegmc	N5cereal	N5sspecmc	N5flegmc	N5flwcal	N5Peamc	N5beamc	N5legc	N5legmc	N5legm	N5cc	N5sspecm	N5glegm	N5beam	N5Peam	N5sspecm	No of plants used for fungai isolations	Fusarium oxysporum (FOSC; number of recovered isolates)	Fusarium solani (FSSC; number of recovered isolates)	F. avenaceum (number of recovered isolates)	F. redolens (number of recovered isolates)	F. equiseti (number of recovered isolates)	F. tricinctum (number of recovered isolates)	F. culmorum (number of recovered isolates)	F. acuminatum (number of recovered isolates)	F. graminearum (number of recovered isolates)	F. crookwellense (number of recovered isolates)	F. sporotrichioides (number of recovered isolates)	F. torulosum (number of recovered isolates)	F. flocciferum (number of recovered isolates)	F. sambucinum (number of recovered isolates)	Didymella pinodes (number of recovered isolates)	Didymella lethalis (number of recovered isolates)
67	9	2016	pea spring	conventional		NS	Rocket	mix	barley	31.4	46.4	22.2	1.82	6.45	2	0	0	5	0	0	0	0	0	0	0	0	0	0	0	0	0	0	20	2	6	12	4	0	15	2	3	0	0	1	0	0	0	1	6
79	59	2018	pea spring	conventional		BW	Alvesta	mix	Camelina sativa	7.99	61.58	30.43	2.85276	7.07	3	0	1	4	1	1	1	1	0	1	1	0	2	0	0	0	0	0	20	4	11	1	6	0	0	1	0	0	0	0	0	0	0	1	1
23	9	2019	pea spring	conventional		NS		mix	spring barley	45	39.4	15.7	1.9	6.85	1	0	0	5	0	0	0	0	0	0	0	0	0	0	0	0	0	0	20	2	1	12	2	3	10	2	0	0	0	0	0	0	0	0	0
4	52	2017	pea spring	organic	2012	BY	Alvesta	mix	oats	50	35.9	14.2	1.77813	6.55	1	3	0	1	0	4	1	0	0	1	4	4	2	0	0	0	0	0	20	8	1	0	0	0	0	0	0	0	0	0	0	0	0	0	0
3	50	2017	pea spring	conventional		BY	Dexter	pure		57.3	29.9	12.8	2.73738	6.75	1	2	0	1	0	2	0	0	0	0	2	2	1	0	0	0	0	0	20	15	3	0	10	0	0	0	0	0	0	0	0	0	0	1	0
101	50	2019	pea winter	conventional		BY	Dexter	mix	triticale	66.7	22.3	11	2.15	6.9	1	0	0	3	0	0	0	0	0	0	0	0	2	0	0	0	0	0	20	0	0	3	0	3	3	0	0	0	0	0	0	0	0	8	1
1	1	2016	pea spring	conventional		MV	Rocket	pure		64.7	27.5	7.9	1.81	5.9	1	0	1	4	1	0	0	1	0	0	1	1	0	1	1	0	1	1	20	16	2	0	2	4	0	5	0	1	0	0	0	0	0	0	0
8	3	2018	pea spring	organic	2016	MV	Ingrid	pure		69.12	19.61	11.26	1.59704	6.3	1	0	0	4	0	0	0	0	0	0	0	0	0	0	0	0	0	0	20	11	6	1	17	1	0	0	0	0	0	0	0	0	0	0	0
9	5	2018	pea spring	organic	2016	MV	Astronaute	pure		64.81	22.27	12.92	1.69881	6.885	1	0	0	4	0	0	0	0	0	0	0	0	0	0	0	0	0	0	20	4	15	5	11	0	4	0	0	0	0	0	0	0	0	0	0
10	6	2018	pea spring	organic	2011	MV	Astronaute	mix	oats	85.97	10.2	3.83	1.86465	6.1	1	0	0	5	0	0	0	0	0	0	0	0	0	0	0	0	0	0	20	10	0	0	17	0	0	0	0	0	0	0	0	1	0	0	0
2	49	2017	pea spring	conventional		BY	Salamanca	pure		56.1	29.5	14.4	3.21488	6.9	1	0	0	3	0	0	0	0	0	0	0	0	2	0	0	0	0	0	20	6	2	0	0	1	0	0	0	0	0	0	0	0	0	0	0
12	17	2018	pea spring	organic	2004	ST	Alvesta	mix	Camelina sativa	62.25	22.43	15.32	2.12051	6.65	1	1	0	4	0	1	0	0	0	0	1	1	0	0	0	0	0	0	20	5	11	0	14	0	0	0	0	0	0	0	0	0	0	2	0
5	57	2017	pea spring	conventional		BW	Salamanca	pure		48.8	32.8	18.4	2.32154	6.1	1	0	0	3	0	0	0	0	0	0	0	0	2	0	0	0	0	0	20	7	0	3	4	2	7	2	0	0	0	0	0	0	0	0	0
6	61	2017	pea spring	conventional		MV	Astronaute	pure		76.9	17.7	5.4	3.92729	5.8	1	0	1		0	0	0	0	0	0	1	1		0	1	0	0	0	20	5	6	8	7	0	7	0	0	0	0	0	0	0	1	0	0
15	52	2018	pea spring	organic	2010	BY	Salamanca	mix	oats	58.61	26.92	14.47	2.42085	6.56	1	3	1	1	0	3	1	0	1	1	4	4	2	0	2	1	0	0	20	13	0	2	4	0	0	0	0	1	0	0	0	0	0	1	0
7	1	2018	pea spring	conventional		MV	Astronaute	pure		66.82	25.97	7.2	1.91852	5.995	1	0	0	2	0	0	0	0	0	0	0	0	0	0	0	0	0	0	20	10	0	0	18	3	0	1	0	0	0	0	0	0	0	0	0
17	58	2018	pea spring	organic	2008	BW	Salamanca	pure		44.62	33.55	21.83	2.41642	6.155	1	2	1	1	1	2	0	1	0	0	3	3	0	1	1	0	1	1	20	4	7	0	9	0	0	0	0	0	0	0	0	0	0	2	1
11	9	2018	pea spring	conventional		NS	Rocket	pure		47.02	35.64	17.34	1.92451	6.87	1	0	0	5	0	0	0	0	0	0	0	0	0	0	0	0	0	0	20	8	2	3	7	0	1	0	0	0	0	0	0	0	0	2	0
13	49	2018	pea spring	conventional		BY	Respect	pure		53.86	28.72	17.43	2.5358	6.425	1	0	0	3	0	0	0	0	0	0	0	0	1	0	0	0	0	0	20	15	0	2	11	0	0	0	0	0	0	0	0	0	0	0	0
20	3	2019	pea spring	organic	2016	MV	Ingrid	pure		70.1	21.1	8.9	1.6	6.35	1	0	0	4	0	0	0	0	0	0	0	0	0	0	0	0	0	0	20	7	0	9	14	5	0	1	0	3	0	0	0	0	0	0	0
21	5	2019	pea spring	organic	2013	MV	Ingrid	pure		83.8	10.3	5.9	1.15	6.25	1	2	0	3	0	2	0	0	0	0	2	2	2	0	0	0	0	0	20	4	3	7	11	7	0	4	0	1	0	0	0	0	0	0	0
22	6	2019	pea spring	organic	2010	MV	Ingrid	pure		78.2	15.2	6.6	1.55	6.45	1	0	0	4	0	0	0	0	0	0	0	0	0	0	0	0	0	0	20	14	0	7	6	0	1	0	0	0	0	0	0	0	0	0	0
14	50.5	2018	pea spring	conventional		BY	Salamanca	pure		77.17	11.8	11.03	3.48	6.51	1	2	0	2	0	2	0	0	0	0	2	2	2	0	0	0	0	0	20	9	0	4	9	2	0	1	0	1	0	0	0	0	0	1	0
16	57	2018	pea spring	conventional		BW	Salamanca	pure		60.81	21.08	18.12	2.76335	6.14	1	0	1	3	1	0	0	1	0	0	1	1	1	1	1	0	1	1	20	8	2	0	12	1	1	0	0	0	0	0	0	0	0	0	0
18	61	2018	pea spring	conventional		MV	Astronaute	pure		57.73	32.06	10.2	2.95312	6.255	1	0	0	2	0	0	0	0	0	0	0	0	0	0	0	0	0	0	20	6	10	9	12	1	0	0	0	0	0	0	0	0	0	0	0
19	1	2019	pea spring	conventional		MV	Astronaute	pure		70.5	22.4	7.1	1.7	6.65	1	0	0	3	0	0	0	0	0	0	0	0	0	0	0	0	0	0	20	10	5	4	7	4	0	9	0	0	0	0	0	0	0	0	0
27	3	2016	pea spring	organic	1992	MV	Mythic	pure		69	24.4	6.7	1.5	5.9	1	2	0	3	0	2	0	0	0	0	2	2	0	0	0	0	0	0	20	18	6	7	16	3	3	2	0	0	0	0	0	0	0	0	0
24	49	2019	pea spring	conventional		BY	Mischung Astronaute, Salamanca, Alvesta, Tip, Ostinato	pure		57.6	29.1	13.3	3.2	6.6	1	0	0	3	0	0	0	0	0	0	0	0	2	0	0	0	0	0	20	5	2	14	0	0	1	0	0	0	0	0	0	0	0	0	2
29	58	2016	pea spring	organic	2008	BW	Salamanca	pure		47.4	35.8	16.8	2.32	5.8	1	1	1	3	1	1	0	1	0	0	2	2	1	1	1	0	1	1	20	4	5	1	0	0	9	0	2	0	0	0	0	0	0	0	0
25	26	2016	pea spring	conventional		SN		pure		69.5	22.3	8.2	2.26	6.35	1	0	0	0	0	0	0	0	0	0	0	0	0	0	0	0	0	0	20	15	0	6	3	4	1	1	0	0	0	0	0	0	0	1	1
31	3	2017	pea spring	organic	1992	MV	Astronaute	pure		74	18.6	7.5	1.61288	5.95	1	1	0	4	0	1	0	0	0	0	1	1	0	0	0	0	0	0	20	9	4	15	6	1	3	1	0	0	0	0	1	0	0	0	0
32	5	2017	pea spring	organic	1991	MV	Ingrid	mix	oats	77.4	17.9	4.8	1.13882	6.1	1	1	2	4	1		1	1	1	1	1	1		1	1	1	1	1	20	8	1	14	1	0	1	1	0	0	0	0	0	0	0	0	0
33	6	2017	pea spring	organic	2010	MV	Ingrid	mix	oats	72.5	19.5	8.1	1.72613	6.35	1	0	0	5	0	0	0	0	0	0	0	0	0	0	0	0	0	0	20	12	1	6	5	0	0	1	0	0	0	0	0	0	0	0	1
26	61	2019	pea spring	conventional		MV	Astronaute	pure		62.8	25.8	11.4	3	6.35	1	0	0	4	0	0	0	0	0	0	0	0	0	0	0	0	0	0	20	9	6	7	7	0	0	8	0	1	0	0	0	0	0	0	0
28	50	2016	pea spring	conventional		BY	Alvesta	pure		73.89	17.08	9.03	2.29	6.7	1	2	0	2	0	2	0	0	0	0	2	2	3	0	0	0	0	0	20	5	1	20	3	5	3	0	0	0	0	0	0	0	0	0	0
30	1	2017	pea spring	conventional		MV	Rocket	pure		63.2	27.2	9.6	1.31024	6.4	1	0	0	3	0	0	0	0	0	0	0	0	0	0	0	0	0	0	20	10	4	14	2	3	1	5	0	0	0	0	0	0	2	2	1
34	13	2017	pea spring	conventional		ST	Alvesta	pure		73.4	16.3	10.3	2.09988	7.3	1	0	0	3	0	0	0	0	0	0	0	0	0	0	0	0	0	0	20	11	13	0	8	0	0	0	1	0	0	0	0	0	0	0	0
35	13	2016	pea spring	conventional		ST	Marita, Alvesta, Astronaute	pure		32.3	45.3	22.3	3.6	6.25	2	0	0	4	0	0	0	0	0	0	0	0	0	0	0	0	0	0	20	3	13	1	12	3	3	5	0	0	0	0	0	0	0	0	0
39	58	2017	pea spring	organic	2008	BW	Salamanca	pure		41.8	38.8	19.4	2.44371	6.55	2	1	1	2	1	1	0	1	0	0	2	2	2	1	1	0	1	1	20	13	2	2	1	0	6	0	0	2	0	2	0	0	0	0	4
36	54	2017	pea spring	conventional		BY	Respekt	pure		30.6	50.9	18.6	2.6298	6.5	2	0	0	3	0	0	0	0	0	0	0	0	1	0	0	0	0	0	20	7	1	10	4	3	1	0	0	0	0	0	0	0	0	1	4
37	56	2017	pea spring	conventional		BW	Respect	pure		33.7	51.2	15.2	2.14967	6.55	2	0	0	2	0	0	0	0	0	0	0	0	0	0	0	0	0	0	20	16	0	5	0	0	0	0	0	0	0	0	0	0	0	0	0
38	14	2016	pea spring	conventional		ST	Alvesta	pure		9.5	69.3	21.2	3.35	5.9	2	0	0	3	0	0	0	0	0	0	0	0	0	0	0	0	0	0	20	4	8	1	12	2	5	1	0	0	0	0	0	0	0	0	0
40	59	2017	pea spring	conventional		BW	Alvesta	pure		14.8	63	22.2	2.31432	6.65	2	0	1	3	1	0	0	1	0	0	1	1	1	1	1	0	1	1	20	1	7	0	3	0	0	0	0	0	0	0	0	0	0	0	0
41	67	2017	pea spring	conventional		SN		pure		33.7	52.2	14.1	2.46648	6.9	2	0	0		0	0	0	0	0	0	0	0		0	0	0	0	0	20	11	3	0	9	5	0	0	0	0	0	0	0	0	0	2	2
42	14	2018	pea spring	conventional		ST	Alvesta	pure		5.3	71.8	22.9	2.63173	6.655	2	0	0	4	0	0	0	0	0	0	0	0	0	0	0	0	0	0	20	4	12	1	19	2	0	0	0	0	0	0	0	0	0	0	0
43	19	2018	pea spring	conventional		NRW	Alvesta	pure		11.56	67.32	21.12	1.98717	7.075	2	0	0	2	0	0	0	0	0	0	0	0	0	0	0	0	0	0	20	2	6	4	5	0	7	1	0	0	0	1	0	0	0	0	0
44	23	2018	pea spring	conventional		NRW	Alvesta	pure		21.12	60.06	18.82	2.45295	6.945	2	0	0	4	0	0	0	0	0	0	0	0	1	0	0	0	0	0	20	0	0	7	6	1	7	2	1	0	0	0	0	0	0	0	0
45	36	2018	pea spring	conventional		HE	Rocket	pure		7.31	71.18	21.51	2.48392	5.63	2	0	0	0	0	0	0	0	0	0	0	0	0	0	0	0	0	0	20	0	1	2	0	0	0	0	0	0	0	0	0	0	0	0	0
46	41	2018	pea spring	conventional		RLP	Astronaute	pure		20.09	51.49	28.42	2.98658	6.37	2	0	0	3	0	0	0	0	0	0	0	0	0	0	0	0	0	0	20	7	3	2	8	3	0	0	0	0	0	0	0	1	0	1	0
50	22	2016	pea spring	organic	2011	NRW	Astronaute	pure		16.98	68.13	14.89	2.12	6.85	2	1	1	2	0	1	0	0	1	0	2	2	1	0	1	1	0	0	20	6	2	4	7	0	1	0	0	0	0	0	0	0	0	0	0
47	19	2016	pea spring	conventional		NRW	Alvesta, Salamanca, Rocket	pure		24.8	55.6	19.6	1.8	7.15	2	0	0	4	0	0	0	0	0	0	0	0	0	0	0	0	0	0	20	4	0	19	7	0	8	0	0	0	0	0	0	0	0	1	0
48	46	2018	pea spring	conventional		RLP	Astronaute	pure		15.61	61.91	22.49	3.19453	5.875	2	0	0	4	0	0	0	0	0	0	0	0	1	0	0	0	0	0	20	9	2	3	5	6	0	2	0	6	2	0	0	0	0	0	1
49	72	2018	pea spring	conventional		SN	Astronaute	pure		29.21	45.74	25.05	2.46501	6.655	2	0	1	2	1	0	0	1	0	0	1	1	0	1	1	0	1	1	20	9	8	0	18	0	0	1	1	0	0	0	0	0	0	0	0
51	14	2019	pea spring	conventional		ST	Alvesta	pure		8.3	71.8	19.9	2.6	7.05	2	0	1	3	1	0	0	1	0	0	1	1	0	1	1	0	1	1	20	3	12	3	12	0	17	0	0	0	0	0	0	0	0	0	0
52	14.5	2019	pea spring	conventional		ST	Alvesta	pure		12	69.8	18.1	2.75	6.25	2	0	1	3	1	0	0	1	0	0	1	1	0	1	1	0	1	1	20	1	11	1	17	0	4	0	0	0	0	0	0	0	0	1	0
53	19	2019	pea spring	conventional		NRW	Astronaute	pure		19.6	62.4	18	2.05	7.1	2	0	0	3	0	0	0	0	0	0	0	0	1	0	0	0	0	0	20	1	1	12	11	1	8	4	0	0	0	0	0	0	0	0	1
54	23	2016	pea spring	conventional		NRW	Alvesta KWS/Angelus	pure		35	48	17	2.2	6.65	2	0	0	4	0	0	0	0	0	0	0	0	0	0	0	0	0	0	20	6	5	8	7	0	14	1	1	0	0	4	0	0	0	0	0
55	23	2019	pea spring	conventional		NRW	Astronaute	pure		9.1	74.7	16.3	1.7	7	2	0	0	3	0	0	0	0	0	0	0	0	1	0	0	0	0	0	20	3	3	4	11	0	6	0	0	0	0	1	0	0	0	1	0
59	76	2019	pea spring	organic	2016	BW	Alvesta	pure		42.6	33.2	24.2	3.4	6.35	2	1	0	3	0	1	0	0	0	0	1	1	0	0	0	0	0	0	20	12	10	4	7	0	2	0	0	0	0	0	0	0	0	4	0
56	36	2019	pea spring	conventional		HE	Rocket	pure		14	64.8	21.2	2.3	5.75	2	0	0	4	0	0	0	0	0	0	0	0	0	0	0	0	0	0	20	7	0	3	2	0	3	0	0	0	0	0	0	0	0	0	0
57	56	2019	pea spring	conventional		BW	Marita	pure		37.2	46.8	16.1	2.45	6.1	2	0	1	3	1	0	0	1	0	0	1	1	2	1	1	0	1	1	20	10	5	14	3	3	1	2	0	2	0	0	0	0	0	1	2
62	40	2016	pea spring	organic	2016	HE	Respect	pure		11.3	62.6	26.1	3	6.27	2	0	0		0	0	0	0	0	0	0	0		0	0	0	0	0	20	15	7	8	4	0	6	3	7	0	2	1	0	0	0	4	0
58	72	2019	pea spring	conventional		SN		pure		38.6	42.5	18.9	2	6.85	2	0	2	2	2	1	1	2	0	1	2	1	1	1	1	0	1	1	20	10	12	1	7	1	2	3	0	0	0	0	0	0	0	0	0
60	31	2016	pea spring	conventional		TH	Astronaute	pure		30.6	50.8	18.6	3.56	6.65	2	0	0	3	0	0	0	0	0	0	0	0	0	0	0	0	0	0	20	6	0	7	2	2	5	0	1	0	0	0	0	0	0	0	0
61	36	2016	pea spring	conventional		HE	Rocket	pure		31.8	45.1	23.1	2.73	5.95	2	0	0	4	0	0	0	0	0	0	0	0	0	0	0	0	0	0	20	14	0	17	0	1	1	1	0	1	0	0	0	0	0	0	0
63	46	2016	pea spring	conventional		RLP		pure		18.1	55.4	26.5	2.94	6.3	2	0	0	3	0	0	0	0	0	0	0	0	0	0	0	0	0	0	20	8	2	4	0	4	1	0	1	0	0	0	0	0	0	0	0
64	49	2016	pea spring	conventional		BY	Alvesta	pure		37.9	43.33	18.77	3.41	6.35	2	0	0	3	0	0	0	0	0	0	0	0	2	0	0	0	0	0	20	5	0	6	1	0	1	0	0	0	0	0	0	0	0	0	0
65	56	2016	pea spring	conventional		BW	Astronaute	pure		35.8	49.1	15.1	1.84	6.6	2	0	1	2	1	0	0	1	0	1	1	1	3	1	1	0	1	1	20	14	0	10	0	3	0	0	0	0	0	0	0	0	0	0	0
66	57	2016	pea spring	conventional		BW	Salamanca	pure		33.6	44.6	21.8	3.11	5.6	2	0	0	3	0	0	0	0	0	0	0	0	1	0	0	0	0	0	20	14	1	15	2	0	6	0	0	1	0	0	0	0	0	1	5
68	9	2017	pea spring	conventional		NS	Rocket	pure		24.6	55.6	19.9	2.06759	6.9	2	0	0	5	0	0	0	0	0	0	0	0	0	0	0	0	0	0	20	1	9	5	4	0	12	0	1	2	0	0	0	0	0	0	1
69	23	2017	pea spring	conventional		NRW	Alvesta	pure		25.8	55.4	18.9	1.97361	7.2	2	0	0	5	0	0	0	0	0	0	0	0	0	0	0	0	0	0	20	2	0	7	4	1	8	3	0	0	0	0	0	0	0	0	0
70	30	2017	pea spring	conventional		TH	Alvesta	pure		1.7	73.2	25.1	2.92218	6.75	2	0	1	2	0	0	0	0	1	0	1	1	0	0	1	1	0	0	20	0	12	7	7	1	0	0	0	0	0	0	0	0	0	0	1
71	36	2017	pea spring	conventional		HE	Rocket	pure		23.6	55.3	21.1	2.17926	6.6	2	0	0	3	0	0	0	0	0	0	0	0	0	0	0	0	0	0	20	9	0	4	1	1	0	0	0	0	0	0	0	0	0	0	0
72	41	2017	pea spring	conventional		RLP	Alvesta, Astronaute, Salamanca, Navarro	pure		36	38.7	25.4	2.93692	6.35	2	0	0	3	0	0	0	0	0	0	0	0	0	0	0	0	0	0	20	8	0	2	7	0	0	0	0	0	0	0	0	0	0	0	0
73	46	2017	pea spring	conventional		RLP	Alvesta	pure		15	65.6	19.4	3.26202	6.4	2	0	0	4	0	0	0	0	0	0	0	0	1	0	0	0	0	0	20	4	1	5	4	1	0	2	0	1	0	0	0	0	0	0	1
74	30	2018	pea spring	conventional		TH	Alvesta	pure		7.81	59.83	32.35	3.24807	6.825	3	0	0	4	0	0	0	0	0	0	0	0	0	0	0	0	0	0	20	0	11	3	18	0	0	0	0	0	0	0	0	0	0	0	0
75	31	2018	pea spring	conventional		TH	Astronaute	pure		29.84	46.96	23.19	4.30021	6.53	3	0	0	2	0	0	0	0	0	0	0	0	0	0	0	0	0	0	20	5	2	11	4	0	1	1	0	0	0	0	0	0	0	1	0
76	42	2018	pea spring	conventional		RLP	Alvesta	pure		5.91	59.1	34.99	2.16167	7.315	3	0	1	3	1	0	0	1	0	0	1	1	0	1	1	0	1	1	20	0	10	4	9	0	8	1	0	1	0	0	0	0	0	7	0
77	43	2018	pea spring	conventional		RLP	Astronaute	pure		12.1	57.09	30.81	2.51176	7.205	3	0	0	4	0	0	0	0	0	0	0	0	0	0	0	0	0	0	20	3	10	2	10	0	1	0	0	0	0	0	0	0	0	0	0
78	56	2018	pea spring	conventional		BW	Marita	pure		34.01	36.99	29	2.90816	6.87	3	0	0	2	0	0	0	0	0	0	0	0	2	0	0	0	0	0	19	7	2	0	4	0	0	0	0	0	0	0	0	0	0	4	0
81	41	2019	pea spring	organic	2018	RLP	Astronaute	pure		32.8	39.6	27.6	3.05	7.2	3	0	1	4	1	0	0	1	0	0	1	1	0	1	1	0	1	1	20	3	4	9	2	1	1	0	0	0	0	0	0	0	0	0	1
80	31	2019	pea spring	conventional		TH	Astronaute	pure		30.3	47.8	22	4	6.7	3	0	0	4	0	0	0	0	0	0	0	0	1	0	0	0	0	0	20	8	1	2	0	2	0	9	0	0	0	0	0	0	0	0	0
82	42	2019	pea spring	conventional		RLP	Alvesta	pure		11.9	54.5	33.7	2.45	7.4	3	0	0	3	0	0	0	0	0	0	0	0	0	0	0	0	0	0	19	2	6	2	6	0	6	0	0	0	0	0	0	0	0	0	0
83	43	2019	pea spring	conventional		RLP	Astronaute	pure		16.8	52.9	30.3	2.7	7.35	3	0	0	3	0	0	0	0	0	0	0	0	0	0	0	0	0	0	20	0	3	5	4	1	16	2	0	0	0	0	0	0	0	0	0
84	57	2019	pea spring	conventional		BW	Salamanca	pure		43.2	27.1	29.7	3.45	7.1	3	0	0	2	0	0	0	0	0	0	0	0	1	0	0	0	0	0	20	8	3	3	9	0	3	3	0	0	0	0	0	0	0	0	0
85	59	2019	pea spring	conventional		BW	Alvesta	pure		17.9	49	33.1	2.85	7.15	3	0	1	4	1	1	1	1	0	1	1	0	0	0	0	0	0	0	20	0	8	1	2	3	4	4	0	0	0	0	0	0	0	0	0
87	77.5	2019	pea spring	organic	2009	NS	Tip	mix	spring wheat	16.9	63.4	19.7	3	7.25	3	0	0	5	0	0	0	0	0	0	0	0	0	0	0	0	0	0	20	2	9	0	8	0	9	0	0	0	0	0	0	0	0	2	0
88	29	2016	pea spring	organic	1991	TH	Muza	pure		8.7	65.5	25.8	2.65	7.15	3	0	0	0	0	0	0	0	0	0	0	0	0	0	0	0	0	0	20	1	2	0	12	0	0	0	0	0	0	0	0	1	0	0	0
86	74	2019	pea spring	conventional		BY	Astronaute or Salamanca	pure		50.1	23.7	26.2	2.65	6.95	3	0	1	3	0	0	0	0	0	0	1	1	1	0	1	0	0	0	20	15	2	0	7	1	3	4	0	0	0	0	0	0	0	0	0
89	41	2016	pea spring	conventional		RLP	Alvesta	pure		30.9	40.1	29	2.83	6.75	3	0	0	4	0	0	0	0	0	0	0	0	0	0	0	0	0	0	20	4	4	11	5	0	3	0	0	0	0	0	0	0	0	0	0
90	42	2016	pea spring	conventional		RLP	Alvesta	pure		15.1	57.9	27.1	2.21	7.1	3	0	0	4	0	0	0	0	0	0	0	0	0	0	0	0	0	0	20	9	4	0	7	3	17	3	2	0	0	0	1	0	5	0	0
91	43	2016	pea spring	conventional		RLP	Alvesta	pure		13.6	50.2	36.2	2.9	7.4	3	0	0	4	0	0	0	0	0	0	0	0	0	0	0	0	0	0	20	1	7	10	10	0	7	2	0	0	0	0	0	0	0	0	0
92	55	2016	pea spring	conventional		BW	Angelus	pure		21.7	61.4	17	4.11	7.25	3	1	0	2	0	1	0	0	0	0	1	1	0	0	0	0	0	0	20	1	3	16	14	0	3	0	0	0	0	0	0	0	0	0	0
93	59	2016	pea spring	conventional		BW	Alvesta	pure		13.2	54.7	32.1	3.07	6.95	3	1	2	4	2	2	2	2	0	3	3	0	3	2	0	0	0	2	20	4	2	14	9	6	5	1	1	0	0	0	0	0	0	0	0
95	17	2017	pea spring	organic	2004	ST	Alvesta	mix	Camelina sativa	26.6	34.8	38.6	3.55967	6.4	3	1	0	4	0	1	0	0	0	0	1	1	0	0	0	0	0	0	20	11	8	3	10	1	2	1	0	0	0	0	0	0	0	0	0
94	14	2017	pea spring	conventional		ST	Alvesta	pure		24.1	59.5	16.4	2.98326	7.35	3	0	0	4	0	0	0	0	0	0	0	0	0	0	0	0	0	0	20	4	13	5	12	1	2	0	0	0	0	0	0	0	0	0	0
96	19	2017	pea spring	conventional		NRW	Alvesta	pure		12.1	65	22.9	2.2133	7.4	3	0	0	3	0	0	0	0	0	0	0	0	0	0	0	0	0	0	20	1	3	15	10	0	17	3	0	0	1	0	0	0	0	0	2
97	31	2017	pea spring	conventional		TH	Astronaute	pure		23.9	54	22.1	4.39731	6.75	3	0	0	3	0	0	0	0	0	0	0	0	0	0	0	0	0	0	20	3	0	8	0	0	6	2	0	0	0	0	0	0	0	1	2
98	42	2017	pea spring	conventional		RLP	Alvesta	pure		10.9	60.2	28.9	2.12856	7.25	3	0	0	4	0	0	0	0	0	0	0	0	0	0	0	0	0	0	20	3	9	2	5	1	3	3	0	0	0	0	0	0	0	0	0
99	43	2017	pea spring	conventional		RLP	Astronaute	pure		18.1	53.9	28	2.62269	7.5	3	0	0	4	0	0	0	0	0	0	0	0	0	0	0	0	0	0	20	0	3	2	4	1	13	1	0	0	0	2	0	0	0	0	0
100	50.5	2017	pea winter	conventional		BY	Salamance	mix	triticale	58.7	27.5	13.8	2.39478	6.4	1	2	0	1	0	2	0	0	0	0	2	2	1	0	0	0	0	0	20	6	3	2	6	0	0	1	0	1	0	0	0	0	0	8	0
102	48	2017	pea winter	organic	1992	BY	Specter	mix	rye	16.2	63.4	20.4	2.34033	7.15	2	1	1	2	0	1	0	0	0	0	2	2	0	0	1	0	0	0	19	1	0	6	0	0	2	0	0	0	0	0	0	0	0	0	1
103	62	2017	pea winter	organic	2009	RLP	EFB 34	mix	triticale	26	49.7	24.3	2.73825	6.2	2	0	2	4	1	0	0	1	1	0	2	2	0	1	2	1	1	1	20	1	0	7	1	1	1	0	0	0	0	0	0	0	0	2	3
104	63	2017	pea winter	organic	1991	BY	efb 33 & Pandora	mix	triticale	14.3	67.4	18.3	2.53758	5.75	2	1	0	4	0	3	2	0	0	2	3	1	2	0	0	0	0	0	20	1	7	3	0	1	0	0	0	0	0	0	0	0	0	0	1
105	64	2017	pea winter	organic	2011	HE		mix	rye	12.4	61.1	26.5	2.71763	6.55	2	2	0	2	0	3	1	0	0	1	3	2	1	0	0	0	0	0	20	0	0	2	0	0	0	1	0	0	0	0	0	0	0	0	0
106	18	2018	pea winter	organic	2014	ST	Karolina	mix	triticale	15.15	63.34	21.51	2.72271	6.415	2	2	0	3	0	2	0	0	0	0	2	2	0	0	0	0	0	0	20	0	0	5	1	0	0	2	0	0	0	0	0	0	0	0	0
107	27	2018	pea winter	organic	2000	SN	EFB34	mix	triticale	6.91	75.42	17.67	2.13631	6.69	2	1	2	2	1	1	0	1	0	1	3	2	1	1	2	0	1	1	20	0	0	10	1	0	0	0	0	0	0	0	0	0	0	2	0
108	18	2016	pea winter	organic	2006	ST	Carolina	mix	triticale	20.5	56.7	22.8	2.97	6.5	2	1	0	4	0	1	0	0	0	0	1	1	0	0	0	0	0	0	20	1	2	13	0	0	0	0	0	0	0	0	0	0	0	1	0
109	44	2018	pea winter	organic	2003	RLP	Nischkes	mix	triticale	30.16	46.73	23.11	3.39106	5.865	2	2	0	3	0	2	0	0	0	0	2	2	1	0	0	0	0	0	19	1	1	5	3	0	0	0	0	0	0	0	0	0	0	4	0
110	62	2018	pea winter	organic	1993	RLP	EFB34	mix	triticale	21.41	51.84	26.76	3.00336	6.345	2	0	2	4	1	0	0	1	1	0	2	2	0	1	2	1	1	1	20	7	0	2	6	0	1	0	0	0	0	0	0	0	0	0	1
111	63	2018	pea winter	organic	2012	BY	EFB33 & Pandora	mix	triticale	26.01	51.02	22.98	2.49983	6.495	2	1	0	4	0	3	2	0	0	2	3	1	2	0	0	0	0	0	19	6	3	10	7	2	1	2	0	0	0	0	0	0	0	4	2
112	64	2018	pea winter	organic	2011	HE		mix	rye	11.49	63.96	24.54	2.39025	6.845	2	0	1	2	0	1	1	0	1	1	2	1	1	0	1	1	0	0	20	0	1	2	0	0	0	0	0	0	0	0	0	0	0	5	0
113	27	2019	pea winter	organic	2005	SN		mix	triticale	6.6	71.8	21.7	2.1	6.65	2	0	1	2	0	0	0	0	1	0	1	1	0	0	1	1	0	0	20	1	3	5	5	2	0	0	0	0	0	0	0	0	0	0	0
114	44	2019	pea winter	organic	2003	RLP	Nischkes	mix	triticale	39	38	23	2.3	6.65	2	2	0	3	0	2	0	0	0	0	2	2	2	0	0	0	0	0	20	5	2	5	1	1	0	0	0	0	0	0	0	0	0	2	0
115	63	2019	pea winter	organic	1991	BY	Pandora & EFB 33	mix	triticale	12.6	68	19.4	2.55	6.85	2	1	0	4	0	3	2	0	0	2	3	1	2	0	0	0	0	0	20	3	1	16	0	0	5	4	0	3	0	0	0	0	0	0	0
116	64	2019	pea winter	organic	2011	HE	EFB 33	mix	rye	11.4	63.2	25.4	2.35	6.8	2	2	1	2	0	2	0	0	1	0	3	3	0	0	1	1	0	0	20	1	0	5	0	1	0	0	0	0	0	0	0	0	0	0	0
117	27	2016	pea winter	organic	2000	SN	EFB34	mix	triticale	12.2	72.6	15.1	2.42	6.45	2	0	2	3	0	0	0	0	0	2	2	1	2	0	1	0	0	0	18	3	7	16	3	2	0	0	0	0	0	0	0	0	0	0	0
118	44	2016	pea winter	organic	2003	RLP	Szarvasi Andrea	mix	triticale	32.1	45.6	22.4	2.79	5.9	2	2	0	3	0	2	0	0	0	0	2	2	0	0	0	0	0	0	20	0	6	0	2	0	0	0	0	0	0	0	8	0	17	0	1
119	18	2017	pea winter	organic	2016	ST	Karolina	mix	triticale	16.4	61.3	22.4	2.81282	6.3	2	0	0	3	0	0	0	0	0	0	0	0	0	0	0	0	0	0	20	0	0	1	1	0	0	0	0	0	0	0	0	0	0	5	0
120	27	2017	pea winter	organic	1997	SN	EFB34	mix	triticale	21.6	62.7	15.7	2.50541	6.6	2	0	5	2	0	0	0	0	0	4	5	2	4	0	2	0	0	0	20	0	1	4	1	0	0	0	0	0	0	0	0	0	0	4	0
121	29	2017	pea winter	organic	1991	TH	Karolina	mix	rye	10.4	68.4	21.2	2.08589	7.3	2	0	1	3	0	0	0	0	1	0	1	1	0	0	1	1	0	0	20	0	3	0	3	0	5	0	1	0	0	0	0	0	0	0	0
122	44	2017	pea winter	organic	2011	RLP	Nischkes	mix	triticale	23.1	48.6	28.3	3.02158	5.85	2	2	1	2	0	2	0	0	1	0	3	3	0	0	1	1	0	0	20	0	0	0	0	0	0	0	0	0	0	0	0	0	0	0	0
123	65	2017	pea winter	organic	1992	HE	Pandora	mix	wheat	40.1	37.6	22.3	4.19818	6.45	3	0	0	5	0	0	0	0	0	0	0	0	0	0	0	0	0	0	19	0	2	10	2	0	1	0	0	0	0	0	0	0	0	1	3
124	66	2017	pea winter	conventional		HE	James	pure		24.2	32.2	43.6	3.52019	7.2	3	0	0	4	0	0	0	0	0	0	0	0	0	0	0	0	0	0	20	3	8	12	4	3	5	4	0	0	0	0	0	0	0	13	2
125	48	2018	pea winter	organic	2004	BY	Pandora	mix	rye	7.88	55.92	36.21	3.35939	7.28	3	1	0	3	0	2	1	0	0	1	2	1	1	0	0	0	0	0	20	1	4	3	9	2	7	0	1	0	0	0	0	0	0	0	0
126	66	2018	pea winter	conventional		HE		pure		10.35	39.82	49.83	5.11324	7.2	3	0	1	3	0	0	0	0	0	0	1	1	0	0	1	0	0	0	19	1	0	4	8	2	3	0	1	0	0	0	0	0	0	1	0
127	18	2019	pea winter	organic	2006	ST	Karolina	mix	triticale	20	57.5	22.5	4	6.9	3	1	1	4	1	1	0	1	0	0	2	2	0	1	1	0	1	1	20	1	0	5	0	0	0	0	0	0	0	0	0	0	0	0	0
128	48	2019	pea winter	organic	1991	BY	Pandora	mix	rye	16.3	54.5	29.3	3.05	7.35	3	1	0	4	0	1	0	0	0	0	1	1	0	0	0	0	0	0	20	0	0	3	0	1	1	0	0	0	0	0	0	0	0	1	2
129	62	2019	pea winter	organic	1993	RLP		mix	triticale	24.8	47.7	27.5	3.25	6.55	3	0	2	2	0	0	0	0	1	1	2	1	1	0	1	1	0	0	20	0	1	5	2	0	1	1	0	0	0	0	0	0	0	1	0
130	66	2019	pea winter	conventional		HE	James	pure		22.2	39.9	37.8	3.05	7.5	3	0	0	4	0	0	0	0	0	0	0	0	0	0	0	0	0	0	20	0	4	1	1	1	2	2	0	0	0	0	0	0	0	1	0
131	77	2019	pea winter	organic	2009	NS	Specter	mix	triticale	6.7	65.4	27.9	3.4	7.4	3	1	0	4	0	1	0	0	0	0	1	1	0	0	0	0	0	0	20	0	0	0	0	2	0	8	0	0	0	0	0	0	0	0	0
132	48	2016	pea winter	organic	2007	BY	Specter	mix	rye	15.51	56.92	27.57	3.17	7.15	3	0	1	4	0	0	0	0	0	0	1	1	0	0	1	0	0	0	20	2	0	10	5	5	6	4	0	0	0	1	0	0	0	2	0
133	29.5	2017	pea winter	organic	1991	TH	Flokon	mix	rye	9.6	67.4	23	2.0306	7.45	3	0	1	3	0	0	0	0	1	0	1	1	0	0	1	1	0	0	20	0	5	3	0	2	4	1	0	0	0	0	0	0	0	0	2
[truncated: 66 more columns]

## Sheet: S2 Table
Supplementary Table S2. Summary of spring pea sowing pattern (pure stands and mixtures) effects on root health status and isolation frequencies (the percentage of colonized roots) by the eight most common fungal species for organic and conventional systems.
								Isolation frequencies (% colonized roots)
Mangement system	Sowing pattern	Farm.nr	Nr. of plants visually assessed for severity of root rot symptoms	Nr. of roots used for fungal isolations	Overall disasease severity rating	Root rot incidence (RRI, number of fields with mean DRS>3)	Mean disease severity rating for fields with DSI>3	D. pinodella	F. redolens	F. oxysporum species complex	F. solani species complex	F. avenaceum	F. tricinctum	F. culmorum
Organic	pure	15	285	300	2.61212	3	4.40439	53	41	41.6667	24.3333	26.3333	12	3.66667
	mix	8	156	160	3.62812	4	5.35625	66.875	36.875	43.125	19.375	15.625	7.5	1.875
Conventional	pure	71	1404	1418	2.2229	14	4.07105	42.7984	33.0652	30.7376	20.5226	28.106	18.0504	6.69014
	mix	5	100	100	2.185	1	3.2	56	24	23	29	26	29	9
*The Kruskal Wallis Test for the spring pea sowing pattern (pure stands and mixtures) effects on root health status (mean disease severity rating and root rot incidence) conducted separatelly for organic and conventional systems
Factor (sowing pattern: pure stands vs mixtures)	Effect on	chi-squared	p-value
System Organic	Mean disease severity rating	1.0672	0.3016
	Root rot incidence	2.1214	0.1453
System Conventional	Mean disease severity rating	0.021527	0.8834
	Root rot incidence	NaN	NaN
NaN= value could not be calculated as only one of the 5 fields had DSR>3) systems
*Summary of ANOVA results showing lack of the effects of spring pea sowing pattern (pure stands and mixtures) on isolation frequencies of the eight most common fungal species conducted separatelly for organic and conventional systems. The generalized linear mixed model (GLM) analysis was performed on proportional data with a binomial distribution and logit link function..
Factor	Chisq	Df	Pr(>Chisq)	Signif. Code
Fungal species	796.741	7	< 2.2e-16	***
Management system (organic, conventional)	0.9629	1	0.3265
sowing pattern (pure stands vs mixtures)	0.0415	1	0.8385
Fungal species:Management system	34.1627	7	1.606e-05	***
Fungal species: sowing pattern	11.1231	7	0.1333
Management system: sowing pattern	1.2376	1	0.2659
Fungal species:Management system: sowing pattern	8.5165	7	0.2893
Signif. codes: 0 ‘***’	0.001 ‘**’ 0	0.01	‘*’ 0.05 ‘	.’ 0.1 ‘ ’ 1

## Sheet: S3 Table
Supplementary Table S3. Differences in the isolation frequencies (% roots infected) of the top eight fungal species recovered from spring and winter pea roots, as influenced by the sampling year and the management system.
Type	System	Year	Na	nb	D. pinodella	F. redolens	F. avenaceum	FOSC	FSSC	F. tricinctum	F. equiseti	F. culmorum
Spring pea	Organic	2016	5	100	74 a	39 abc	20 bc	44.0 ns	22.0 ns	19 ab	3.0 ns	5 ab
		2017	6	120	69.2 a	19.2 c	33.3 ab	50.8	14.2	10 bc	1.7	3.3 b
		2018	6	120	30 c	60 a	6.7 d	39.2	32.5	3.3 c	0.8	0 ab
		2019	6	120	60.8 ab	40 ab	30 ab	35	21.7	10.8 bc	10.8	4.2 ab
	Conventional	2016	19	380	40.3 bc	26.3 bc	46.6 a	35.5	15.3	25.8 a	9.7	5.8 b
		2017	21	420	41 bc	25 bc	24.3 b	29.5	21.2	18.3 ab	5	5 b
		2018	19	379	32.5 c	47.8 a	15.3 cd	28	24.3	6.9 c	5	2.9 b
		2019	17	339	63.1 a	31.6 bc	26 b	27.7	23.9	24.8 a	5.6	14.7 a
Winter pea	Organic	2016	4	78	71.8	12.8	50	7.7	19.2	7.7	9	5.1
		2017	10	198	84.8	4	18.2	1.5	9.1	6.6	2	1
		2018	7	138	93.5	19.6	26.8	10.9	6.5	6.5	2.9	2.9
		2019	8	160	97.5	5	27.5	6.9	4.4	4.4	4.4	8.1
	Conventional	2017	2	40	20	25	35	22.5	27.5	12.5	7.5	12.5
		2018	1	19	100	42.1	21.1	5.3	0	15.8	10.5	0
		2019	2	40	75	2.5	10	0	10	12.5	10	5
aNumber of fields.
bNumber of roots evaluated.
Means within column (for each species across the years) followed by different letters indicate significant differences (P < 0.05) in single species isolation frequencies across management systems and years within the pea type (summer and winter separately) (Tukey-adjusted multiple LSMeans comparisons). ns = Non-significant.

## Sheet: S4 Table
Supplementary Table S4. Genbank accession numbers for sequences generated in this study.
No	Organism name	Isolate_ID	GenBank accession number
1	Didymella pinodella	FOEP 51.11566	OP106554
2	Didymella pinodella	FOEP 51.11567	OP106556
3	Didymella pinodella	FOEP 51.11568	OP106557
4	Didymella pinodella	FOEP 51.11569	OP106561
5	Didymella pinodella	FOEP 51.11570	OP106563
6	Didymella pinodella	FOEP 51.11572	OP106555
7	Didymella pinodella	FOEP 51.11573	OP106558
8	Didymella pinodella	FOEP 51.11574	OP106559
9	Didymella pinodella	FOEP 51.11575	OP106560
10	Didymella pinodella	FOEP 51.11576	OP106562
11	Didymella pinodella	FOEP 51.11577	OP106564
12	Didymella pinodella	FOEP 51.11578	OP106565
13	Didymella pinodella	FOEP 51.11579	OP106567
14	Didymella pinodella	FOEP 51.11580	OP106568
15	Didymella pinodella	FOEP 51.11581	OP106570
16	Didymella pinodella	FOEP 51.11586	OP106566
17	Didymella pinodella	FOEP 51.11589	OP106569
18	Didymella pinodes	FOEP 51.11583	OP106572
19	Didymella pinodes	FOEP 51.11585	OP106574
20	Didymella pinodes	FOEP 51.11587	OP106571
21	Didymella pinodes	FOEP 51.11590	OP106573
22	Didymella lethalis	FOEP_KUPhID33	MH325466
23	Didymella lethalis	FOEP_KUPhID3	MH325464
24	Didymella eupyrena	FOEP 51.11571	OP106575
25	Fusarium avenaceum	FOEP 40.11236	OP133713
26	Fusarium avenaceum	FOEP 40.11229	OP133715
27	Fusarium avenaceum	FOEP 40.11164	OP133718
28	Fusarium avenaceum	FOEP 40.11165	OP133719
29	Fusarium avenaceum	FOEP 40.11242	OP133729
30	Fusarium avenaceum	FOEP 40.11240	OP133733
31	Fusarium avenaceum	FOEP 40.11187	OP133734
32	Fusarium avenaceum	FOEP 40.11068	OP133735
33	Fusarium avenaceum	FOEP 40.11069	OP133736
34	Fusarium avenaceum	FOEP 40.11071	OP133738
35	Fusarium avenaceum	FOEP 40.11085	OP133743
36	Fusarium crookwellense	FOEP 40.11152.2	OP133899
37	Fusarium culmorum	FOEP 40.11245	OP133900
38	Fusarium culmorum	FOEP 40.11152	OP133907
39	Fusarium culmorum	FOEP 40.11153	OP133908
40	Fusarium culmorum	FOEP 40.11248	OP133909
41	Fusarium culmorum	FOEP 40.11200	OP133911
42	Fusarium culmorum	FOEP 40.11203	OP133912
43	Fusarium culmorum	FOEP 40.11152.1	OP133913
44	Fusarium culmorum	FOEP 40.11246	OP133914
45	Fusarium culmorum	FOEP 40.11190	OP133918
46	Fusarium culmorum	FOEP 40.11191	OP133919
47	Fusarium culmorum	FOEP 40.11247	OP133923
48	Fusarium equiseti	FOEP 40.11145	OP133901
49	Fusarium equiseti	FOEP 40.11146	OP133902
50	Fusarium equiseti	FOEP 40.11147.1	OP133904
51	Fusarium equiseti	FOEP 40.11295	OP133905
52	Fusarium equiseti	FOEP 40.11144	OP133915
53	Fusarium equiseti	FOEP 40.11296	OP133916
54	Fusarium equiseti	FOEP 40.11182	OP133917
55	Fusarium equiseti	FOEP 40.11293	OP133920
56	Fusarium equiseti	FOEP 40.11147	OP133921
57	Fusarium graminearum	FOEP 40.11189.1	OP133906
58	Fusarium graminearum	FOEP 40.11189	OP133910
59	Fusarium oxysporum species complex	FOEP 40.11175	OP133779
60	Fusarium oxysporum species complex	FOEP 40.11176	OP133780
61	Fusarium oxysporum species complex	FOEP 40.11261	OP133781
62	Fusarium oxysporum species complex	FOEP 40.11262	OP133782
63	Fusarium oxysporum species complex	FOEP 40.11263	OP133783
64	Fusarium oxysporum species complex	FOEP 40.11178	OP133784
65	Fusarium oxysporum species complex	FOEP 40.11264	OP133785
66	Fusarium oxysporum species complex	FOEP 40.11265	OP133786
67	Fusarium oxysporum species complex	FOEP 40.11403	OP133787
68	Fusarium oxysporum species complex	FOEP 40.11429	OP133788
69	Fusarium oxysporum species complex	FOEP 40.11177	OP133789
70	Fusarium oxysporum species complex	FOEP 40.11430	OP133790
71	Fusarium oxysporum species complex	FOEP 40.11431	OP133791
72	Fusarium oxysporum species complex	FOEP 40.11090	OP133792
73	Fusarium oxysporum species complex	FOEP 40.11089	OP133793
74	Fusarium oxysporum species complex	FOEP 40.11109	OP133794
75	Fusarium oxysporum species complex	FOEP 40.11092	OP133795
76	Fusarium redolens	FOEP 40.11098	OP133879
77	Fusarium redolens	FOEP 40.11099	OP133880
78	Fusarium redolens	FOEP 40.11101	OP133881
79	Fusarium redolens	FOEP 40.11102	OP133882
80	Fusarium redolens	FOEP 40.11103	OP133883
81	Fusarium redolens	FOEP 40.11104	OP133884
82	Fusarium redolens	FOEP 40.11106	OP133885
83	Fusarium redolens	FOEP 40.11107	OP133886
84	Fusarium redolens	FOEP 40.11108	OP133887
85	Fusarium redolens	FOEP 40.11110	OP133888
86	Fusarium redolens	FOEP 40.11111	OP133889
87	Fusarium redolens	FOEP 40.11113	OP133890
88	Fusarium redolens	FOEP 40.11091	OP133891
89	Fusarium redolens	FOEP 40.11093	OP133892
90	Fusarium redolens	FOEP 40.11097	OP133893
91	Fusarium redolens	FOEP 40.11234	OP133894
92	Fusarium redolens	FOEP 40.11139	OP133895
93	Fusarium redolens	FOEP 40.11273	OP133896
94	Fusarium redolens	FOEP 40.11140.1	OP133897
95	Fusarium redolens	FOEP 40.11140	OP133898
96	Fusarium solani species complex	FOEP 40.11034	OP133828
97	Fusarium solani species complex	FOEP 40.11035	OP133829
98	Fusarium solani species complex	FOEP 40.11036	OP133830
99	Fusarium solani species complex	FOEP 40.11037	OP133831
100	Fusarium solani species complex	FOEP 40.11040	OP133832
101	Fusarium solani species complex	FOEP 40.11041	OP133833
102	Fusarium solani species complex	FOEP 40.11042	OP133834
103	Fusarium solani species complex	FOEP 40.11044	OP133835
104	Fusarium solani species complex	FOEP 40.11045	OP133836
105	Fusarium solani species complex	FOEP 40.11046	OP133837
106	Fusarium solani species complex	FOEP 40.11047	OP133838
107	Fusarium solani species complex	FOEP 40.11049	OP133839
108	Fusarium solani species complex	FOEP 40.11050	OP133840
109	Fusarium solani species complex	FOEP 40.11051	OP133841
110	Fusarium solani species complex	FOEP 40.11053	OP133842
111	Fusarium solani species complex	FOEP 40.11054	OP133843
112	Fusarium solani species complex	FOEP 40.11055	OP133844
113	Fusarium solani species complex	FOEP 40.11056	OP133845
114	Fusarium solani species complex	FOEP 40.11057	OP133846
115	Fusarium solani species complex	FOEP 40.11081	OP133847
116	Fusarium solani species complex	FOEP 40.11232	OP133848
117	Fusarium solani species complex	FOEP 40.11213	OP133849
118	Fusarium solani species complex	FOEP 40.11233	OP133850
119	Fusarium solani species complex	FOEP 40.11215	OP133851
120	Fusarium solani species complex	FOEP 40.11218	OP133852
121	Fusarium solani species complex	FOEP 40.11219	OP133853
122	Fusarium solani species complex	FOEP 40.11166	OP133854
123	Fusarium solani species complex	FOEP 40.11167	OP133855
124	Fusarium solani species complex	FOEP 40.11222	OP133856
125	Fusarium solani species complex	FOEP 40.11149	OP133857
126	Fusarium sporotrichioides	FOEP 40.11151	OP133922
127	Fusarium sporotrichioides	FOEP 40.11159	OP133924
128	Fusarium tricinctum	FOEP 40.11188	OP133714
129	Fusarium tricinctum	FOEP 40.11195	OP133716
130	Fusarium tricinctum	FOEP 40.11197	OP133717
131	Fusarium tricinctum	FOEP 40.11288	OP133720
132	Fusarium tricinctum	FOEP 40.11286	OP133721
133	Fusarium tricinctum	FOEP 40.11171	OP133722
134	Fusarium tricinctum	FOEP 40.11142	OP133723
135	Fusarium tricinctum	FOEP 40.11292	OP133724
136	Fusarium tricinctum	FOEP 40.11143	OP133725
137	Fusarium tricinctum	FOEP 40.11179	OP133726
138	Fusarium tricinctum	FOEP 40.11289	OP133727
139	Fusarium tricinctum	FOEP 40.11180	OP133728
140	Fusarium tricinctum	FOEP 40.11290	OP133730
141	Fusarium tricinctum	FOEP 40.11291	OP133731
142	Fusarium tricinctum	FOEP 40.11186	OP133732
143	Fusarium tricinctum	FOEP 40.11070	OP133737
144	Fusarium tricinctum	FOEP 40.11073	OP133739
145	Fusarium tricinctum	FOEP 40.11074	OP133740
146	Fusarium tricinctum	FOEP 40.11077	OP133741
147	Fusarium tricinctum	FOEP 40.11082	OP133742
148	Fusarium tricinctum	FOEP 40.11148	OP133903
149	Fusarium flocciferum	FOEP 59	MN061495

## Sheet: S5 Table
Supplementary Table S5. Reference strains used to examine phylogenetic relationships among collected Fusarium oxysporum species complex isolates. n/a = special form not assigned previosuly.
Total No	Culture collection number1	Formae speciales2	According to Lombard et al. (2019)
1	CBS 115423	n/a	Fusarium callistephi
2	CBS 144738	n/a	Fusarium carminascens
3	CBS 144739	n/a	Fusarium carminascens
4	CBS 144740	n/a	Fusarium carminascens
5	CBS 144741	n/a	Fusarium carminascens
6	CBS 111552	n/a	Fusarium contaminatum
7	CBS 117461	n/a	Fusarium contaminatum
8	CBS 130304	vasinfectum	Fusarium cugenangense
9	CBS 130308	n/a	Fusarium cugenangense
10	CBS 131393	n/a	Fusarium cugenangense
11	CBS 620.72	gladioli	Fusarium cugenangense
12	CBS 141.95	n/a	Fusarium curvatum
13	CBS 238.94	meniscoideum	Fusarium curvatum
14	CBS 247.61	matthiolae	Fusarium curvatum
15	CBS 102026	cubense	Fusarium duoseptatum
16	CBS 217.49	elaeidis	Fusarium elaeidis
17	CBS 218.49	elaeidis	Fusarium elaeidis
18	CBS 255.52	elaeidis	Fusarium elaeidis
19	CBS 144742	n/a	Fusarium fabacearum
20	CBS 144743	n/a	Fusarium fabacearum
21	CBS 144745	n/a	Fusarium glycines
22	CBS 144746	n/a	Fusarium glycines
23	CBS 176.33	lini	Fusarium glycines
24	CBS 200.89	basilici	Fusarium glycines
25	CBS 214.49	dianthi	Fusarium glycines
26	CBS 116611	vasinfecum	Fusarium gossypinum
27	CBS 116612	vasinfecum	Fusarium gossypinum
28	CBS 132474	hoodiae	Fusarium hoodiae
29	CBS 132476	hoodiae	Fusarium hoodiae
30	CBS 132477	hoodiae	Fusarium hoodiae
31	CBS 300.91	lycopersici	Fusarium languescens
32	CBS 302.91	lycopersici	Fusarium languescens
33	CBS 645.78	lycopersici	Fusarium languescens
34	CBS 872.95	radicis-lycopersici	Fusarium languescens
35	CBS 144747	n/a	Fusarium libertatis
36	CBS 144748	n/a	Fusarium libertatis
37	CBS 144749	n/a	Fusarium libertatis
38	CBS 115417	n/a	Fusarium nirenbergiae
39	CBS 115424	n/a	Fusarium nirenbergiae
40	CBS 129.81	chrysanthemi	Fusarium nirenbergiae
41	CBS 130301	n/a	Fusarium nirenbergiae
42	CBS 130303	radicis-lycopersici	Fusarium nirenbergiae
43	CBS 149.25	cubense	Fusarium nirenbergiae
44	CBS 196.87	bouvardiae	Fusarium nirenbergiae
45	CBS 744.79	passiflorae	Fusarium nirenbergiae
46	CBS 758.68	lycopersici	Fusarium nirenbergiae
47	CBS 840.88	dianthi	Fusarium nirenbergiae
48	CBS 102030	cubense	Fusarium odoratissimum
49	CBS 130310	cubense	Fusarium odoratissimum
50	CBS 794.70	perniciosum	Fusarium odoratissimum
51	CBS 144134	n/a	Fusarium oxysporum
52	CBS 144750	n/a	Fusarium pharetrum
53	CBS 144751	n/a	Fusarium pharetrum
54	CBS 130323	n/a	Fusarium sp.
55	CBS 102028	cubense	Fusarium trachichlamydosporum
56	CBS 116619	vasinfectum	Fusarium triseptatum
57	CBS 119665	n/a	Fusarium triseptatum
58	CBS 130302	n/a	Fusarium triseptatum
59	CBS 258.50	batatas	Fusarium triseptatum
60	CBS 177.31	outgroup	Fusarium udum
61	CBS 109898	n/a	Fusarium veterinarium
62	CBS 117791	n/a	Fusarium veterinarium
63	CBS 117792	n/a	Fusarium veterinarium
64	NRRL 26411	fabae	n/a
65	NRRL 26412	heliotropii	n/a
66	NRRL 28918	gladioli	n/a
67	NRRL 28922	lini	n/a
68	NRRL 29084	lini	n/a
69	NRRL 20433	fabae (F. inflexum)	n/a
70	NRRL 22518	melonis	n/a
71	NRRL 22533	aechmeae	n/a
72	NRRL 22534	apii	n/a
73	NRRL 22535	batatas	n/a
74	NRRL 22536	callistephi(2)	n/a
75	NRRL 22537	cattleyae	n/a
76	NRRL 22539	chrysanthemi	n/a
77	NRRL 22549	passiflorae	n/a
78	NRRL 22551	pini	n/a
79	NRRL 22553	raphani	n/a
80	NRRL 22555	tuberosi	n/a
81	NRRL 22556	tulipae	n/a
82	NRRL 25607	cubense	n/a
83	NRRL 25609	cubense	n/a
84	NRRL 26022	cubense	n/a
85	NRRL 26035	canariensis	n/a
86	NRRL 26147	dianthi	n/a
87	NRRL 26219	bouvardiae	n/a
88	NRRL 26220	conglutinans	n/a
89	NRRL 26222	dianthi	n/a
90	NRRL 26407	allii	n/a
91	NRRL 26408	arctii	n/a
92	NRRL 26410	cannabis	n/a
93	NRRL 26413	momordicae	n/a
94	NRRL 26435	cassiae	n/a
95	NRRL 26444	melongenae	n/a
96	NRRL 26445	phaseoli	n/a
97	NRRL 26446	rauvolfiae	n/a
98	NRRL 26447	sesami	n/a
99	NRRL 26448	vanillae	n/a
100	NRRL 26574	erythroxyli	n/a
101	NRRL 26622	albedinis	n/a
102	NRRL 26961	dianthi	n/a
103	NRRL 26992	gladioli	n/a
104	NRRL 28169	opuntiarum	n/a
105	NRRL 28368	opuntiarum	n/a
106	NRRL 28372	asparagi	n/a
107	NRRL 28395	lilii	n/a
108	NRRL 28404	asparagi	n/a
109	NRRL 31495	vasinfectum	n/a
110	NRRL 32558	vasinfectum	n/a
111	NRRL 34079	vasinfectum	n/a
112	NRRL 36101	cubense	n/a
113	NRRL 36225	chrysanthemi	n/a
114	NRRL 36275	niveum	n/a
115	NRRL 36276	pisi	n/a
116	NRRL 36284	tracheiphilum	n/a
117	NRRL 36287	apii	n/a
118	NRRL 36311	pisi	n/a
119	NRRL 36312	apii	n/a
120	NRRL 3633	niveum	n/a
121	NRRL 36356	dianthi	n/a
122	NRRL 36364	conglutinans	n/a
123	NRRL 36394	pisi	n/a
124	NRRL 36408	talbe	n/a
125	NRRL 36471	niveum	n/a
126	NRRL 36472	melonis	n/a
127	NRRL 38273	passiflora	n/a
128	NRRL 38295	apii	n/a
129	NRRL 38296	betae (F. commune)	n/a
130	NRRL 38320	melongena	n/a
131	NRRL 38334	matthiolae	n/a
132	NRRL 38431	lilli	n/a
133	NRRL 38445	lycopersici	n/a
134	NRRL 38482	pisi	n/a
135	NRRL 38489	narcissi	n/a
136	NRRL 38491	conglutinans	n/a
137	NRRL 38552	niveum	n/a
138	NRRL 46585	palmarum	n/a
139	NRRL 53153	conglutinans (F. commune)	n/a
140	NRRL 53158	conglutinans	n/a
141	CBS 127.73	pisi	n/a
142	CBS 127.81	chrysanthemi	nirenbergiae
143	CBS 148.25	cepae	n/a
144	CBS 149.25	cubense	nirenbergiae
145	MIAE07954	n/a	n/a
146	PG57	n/a	n/a
147	MIAE08034	n/a	n/a
148	MIAE07835	n/a	n/a
149	MIAE07695	n/a	n/a
150	MIAE08036	n/a	n/a
151	PG60	n/a	n/a
152	PG2	n/a	n/a
153	PG63	n/a	n/a
154	PG108	n/a	n/a
155	CBS170.30	n/a	n/a
156	F233	n/a	n/a
157	MIAE07823	n/a	n/a
158	PG67	n/a	n/a
159	FOEP 40.11162	n/a	F. libertatis
160	FOEP 40.11163	n/a	Fusarium oxysporum
161	FOEP 40.11181	n/a	F. hodiae
162	FOEP 40.11266	n/a	F. libertatis
163	FOEP 40.11267	n/a	Fusarium sp.
164	FOEP 40.11268	n/a	F. libertatis
165	FOEP 40.11269	n/a	F. libertatis
166	FOEP 40.11192	n/a	F. libertatis
167	FOEP 40.11270	n/a	F. odoratissimum
168	FOEP 40.11193	n/a	F. libertatis
169	FOEP 40. 11194	n/a	F. comune
170	FOEP 40.11271	n/a	F. libertatis
171	FOEP 40.11400	n/a	F. libertatis
172	FOEP 40.11401	n/a	Fusarium sp.
173	FOEP 40.11402	n/a	F. odoratissimum
174	FOEP 40.11404	n/a	F. curvatum
175	FOEP 40.11405	n/a	Fusarium oxysporum
176	FOEP 40.11406	n/a	Fusarium sp.
177	FOEP 40.11407	n/a	F. odoratissimum
178	FOEP 40.11408	n/a	Fusarium oxysporum
179	FOEP 40.11409	n/a	Fusarium sp.
180	FOEP 40.11410	n/a	F. libertatis
181	FOEP 40.11411	n/a	F. fabacearum / F. calistephi
182	FOEP 40.11412	n/a	F. libertatis
183	FOEP 40.11413	n/a	Fusarium oxysporum
184	FOEP 40.11414	n/a	Fusarium sp.
185	FOEP 40.11415	n/a	F. libertatis
186	FOEP 40.11416	n/a	F. libertatis
187	FOEP 40.11417	n/a	F. nirenbergie
188	FOEP 40.11418	n/a	F. libertatis
189	FOEP 40.11419	n/a	F. libertatis
190	FOEP 40.11420	n/a	F. libertatis
191	FOEP 40.11421	n/a	F. libertatis
192	FOEP 40.11119	n/a	F. libertatis
193	FOEP 40.11138	n/a	Fusarium sp.
1CBS/ CPC: Westerdijk Fungal Biodiverity Institute (WIFB), Utrecht, The Netherlands; NRRL: Agricultural; Research Service Culture Collection, USA; FOEP: University Kassel, Section of Ecological Plant Protection internal collection (Šišić et al. 2022 https://doi.org/10.3389/fpls.2022.1009906); MIAE: Gibert et al. 2021. https://doi.org/10.1111/ppa.13583; F & PG: Jenkins et al. 2018. http://webcat.w…
2Designated special form addopted from O'Donnel et al (2009) and Lombart et al. (2018). n/a: special form unknown.

## Sheet: S6 Table
Supplementary Table S6. Reference strains used to examine phylogenetic relationships among collected Fusarium solani species complex isolates.
Total No	Culture collection number1	Species	Numerical designations (ad hoc species/multilocus haplotype nomenclature)2
1	CBS 115.4	F. tonkinense	FSSC 9
2	CBS 115658	F. noneumartii	FSSC 42
3	CBS 115659	F. martii	n/a
4	CBS 115695	F. parceramosum	FSSC 18
5	CBS 119600	F. haematococcum	n/a
6	CBS 123846	F. silvicola	FSSC 13
7	CBS 125727	F. rectiphorus	n/a
8	CBS 126407	F. ngaiotongaense	n/a
9	CBS 142424	F. macrosporum	n/a
10	CBS 142481	F. stercicola	n/a
11	CBS 143038	F. pseudotonkinense	n/a
12	CBS 144.25	F. bostrycoides	FSSC 25
13	CBS 144386	F. crassum	FSSC 34
14	CBS 202.32	F. amplum	n/a
15	CBS 475.67	F. falciforme	FSSC 3+4
16	CBS 509.63	F. ramosum	n/a
17	CBS 518.82	F. cyanescens	FSSC 27
18	CM F12570	F. riograndense	n/a
19	CPC 26829	F. perseae	n/a
20	CPC 27186	F. croci	n/a
21	FRC S1847	F. ensiforme	n/a
22	FRC S485	Fusarium solani	MP VI (FSSC 11)
23	H05-557S-1 DCPA	Fusarium thapsinum	Fujikuroi complex outgroup
24	NRRL 13997	F. paraeumartii	n/a
25	NRRL 22090	F. iludens	n/a
26	NRRL 22155	F. tenuicristatum	n/a
27	NRRL 22166	F. neocosmosporiellum	FSSC 8
28	NRRL 22178	F. protoensiforme	FSSC 32
29	NRRL 22230	F. mori	FSSC 17
30	NRRL 22231	F. tuaranense	AF-5 T
31	NRRL 22268	F. petroliphilum	FSSC 1
32	NRRL 22276	F. phaseoli	n/a
33	NRRL 22277	F. yamamatoi	FSSC 22
34	NRRL 22278	F. pisi	MPVI (FSSC 11)
35	NRRL 22346	F. ambrosium	FSSC 19
36	NRRL 22389	F. liriodendri	FSSC 24
37	NRRL 22389	F. solani-melongenae	FSSC 21
38	NRRL 22399	F. cucurbiticola	FSSC 10
39	NRRL 22402	F. bataticola	FSSC 23
40	NRRL 22438	F. ornamentatum	n/a
41	NRRL 22570	F. piperis	FSSC 31
42	NRRL 22579	F. borneense	FSSC 30
43	NRRL 22652	F. quercinum	FSSC 14
44	NRRL 22659	F. breviconum	n/a
45	NRRL 22661	F. keratoplasticum	FSSC 2
46	NRRL 25137	F. pseudoradicicola	FSSC 37
47	NRRL 28008	F. oblongum	FSSC 29
48	NRRL 28030	F. lichenicola	FSSC 16
49	NRRL 28541	F. spathulatum	FSSC 26
50	NRRL 32323	F. waltergamsii	FSSC 7
51	NRRL 32437	F. ferrugineum	FSSC 28
52	NRRL 32858	F. suttonianum	FSSC 20
53	NRRL 43489	F. metavorans	FSSC 6
54	NRRL 45880	F. vanettenii	FSSC 11
55	NRRL 46517	F. pseudensiforme	FSSC 33
56	NRRL 52782	F. hypothenemi	FSSC 38
57	NRRL 54722	F. euwallaceae	AF-2 T
58	NRRL 54993	F. catenatum	FSSC 43
59	NRRL 62579	F. oligoseptatum	AF-4 T
60	NRRL 62611	F. obliquiseptatum	AF-7 T
61	NRRL 62628	F. floridanum	AF-3 T
62	NRRL 62945	F. kuroshium	AF-12
63	NRRL 66304	F. solani	FSSC 5
64	FOEP 40.11001	F. solani f. sp. pisi (F. vanettenii)	MPVI (FSSC 11)
65	FOEP 40.11002	F. solani f. sp. pisi (F. vanettenii)	MPVI (FSSC 11)
66	FOEP 40.11003	F. solani f. sp. pisi (F. vanettenii)	MPVI (FSSC 11)
67	FOEP 40.11004	F. solani f. sp. pisi (F. vanettenii)	MPVI (FSSC 11)
68	FOEP 40.11007	F. breviconum
69	FOEP 40.11008	F. solani f. sp. pisi (F. vanettenii)	MPVI (FSSC 11)
70	FOEP 40.11009	F. solani f. sp. pisi (F. vanettenii)	MPVI (FSSC 11)
71	FOEP 40.11011	F. solani f. sp. pisi (F. vanettenii)	MPVI (FSSC 11)
72	FOEP 40.11012	F. solani f. sp. pisi (F. vanettenii)	MPVI (FSSC 11)
73	FOEP 40.11013	F. solani f. sp. pisi (F. vanettenii)	MPVI (FSSC 11)
74	FOEP 40.11015	Fusisporium solani	FSSC 5
75	FOEP 40.11016	F. solani f. sp. pisi (F. vanettenii)	MPVI (FSSC 11)
76	FOEP 40.11017	F. solani f. sp. pisi (F. vanettenii)	MPVI (FSSC 11)
77	FOEP 40.11020	F. solani f. sp. pisi (F. vanettenii)	MPVI (FSSC 11)
78	FOEP 40.11021	F. solani f. sp. pisi (F. vanettenii)	MPVI (FSSC 11)
79	FOEP 40.11026	F. solani f. sp. pisi (F. vanettenii)	MPVI (FSSC 11)
80	FOEP 40.11027	F. solani f. sp. pisi (F. vanettenii)	MPVI (FSSC 11)
81	FOEP 40.11028	F. solani f. sp. pisi (F. vanettenii)	MPVI (FSSC 11)
82	FOEP 40.11029	F. solani f. sp. pisi (F. vanettenii)	MPVI (FSSC 11)
83	FOEP 40.11031	F. solani f. sp. pisi (F. vanettenii)	MPVI (FSSC 11)
84	FOEP 40.11032	F. solani f. sp. pisi (F. vanettenii)	MPVI (FSSC 11)
85	FOEP 40.11125	Fusisporium solani	FSSC 5
86	FOEP 40.11127	Fusisporium solani	FSSC 5
87	FOEP 40.122	F. solani f. sp. pisi (F. vanettenii)	MPVI (FSSC 11)
88	FOEP 40.126	F. solani f. sp. pisi (F. vanettenii)	MPVI (FSSC 11)
89	FOEP 40.127	F. solani f. sp. pisi (F. vanettenii)	MPVI (FSSC 11)
90	FOEP 40.129	F. solani f. sp. pisi (F. vanettenii)	MPVI (FSSC 11)
91	FOEP 40.130	F. solani f. sp. pisi (F. vanettenii)	MPVI (FSSC 11)
92	FOEP 40.25	F. solani f. sp. pisi (F. vanettenii)	MPVI (FSSC 11)
93	FOEP 40.35	F. solani f. sp. pisi (F. vanettenii)	MPVI (FSSC 11)
94	FOEP 40.36	F. solani f. sp. pisi (F. vanettenii)	MPVI (FSSC 11)
95	FOEP 40.58	F. solani f. sp. pisi (F. vanettenii)	MPVI (FSSC 11)
96	FOEP 40.63	F. solani f. sp. pisi (F. vanettenii)	MPVI (FSSC 11)
1CBS/ CPC: Westerdijk Fungal Biodiverity Institute (WIFB), Utrecht, The Netherlands; NRRL: Agricultural Research Service Culture Collection, USA;FRC: Fusarium Research Center, Penn State University, Pennsylvania; FOEP: University Kassel, Section of Ecological Plant Protection internal collection (Šišić et al. 2022 https://doi.org/10.3389/fpls.2022.1009906).
2Numerical designations corresponding to phylogenetic species in the FSSC are provided.n/a: not assigned.
